# Supplementary material for: Type I Interferon Programs Innate Myeloid Dynamics and Gene Expression in the Virally Infected Nervous System
Source: PLoS Pathog. 2013 May 30;9(5):e1003395. doi: 10.1371/journal.ppat.1003395 (PMC3667771; doi:10.1371/journal.ppat.1003395)
Supplement: Table S1 — Differentially regulated genes during viral persistence. Microarray analysis was performed on RNA extracted from the brains of LCMV-infected OT-I mice at days 15, 60, and 140 post-infection and compared to mock-infected mice (n = 3 mice per group). LCMV-infected OT-I mice were also compared to OT-I IFN-IR−/− mice and corresponding mock-infected controls at days 5, 15, and 140 post-infection. Table S1 provides a list of the 604 genes that were differentially regulated in LCMV-infected OT-I and/or OT-I IFN-IR−/− mice. The annotated data were used to generate the heat maps and interaction networks shown in Figures 2, 3, and 6. Fold-changes relative to mock-infected controls are shown for all three time points. Positive numbers indicate an increase in expression, whereas negative numbers represent decreased expression (relative to mock). The column entitled “Expression Pattern” is a binary representation of whether the genes are up (positive one), down (negative one), or unchanged (zero) in OT-I mice (days 5, 15, 60, 140 post-infection) or OT-I IFNR−/− mice (days 5, 15, 140 post-infection). For example, “1111111” signifies that a particular gene was upregulated in both groups at all denoted time points. This binary representation was used to cluster genes into the categories shown in Figure 2B. The remaining columns represent pathways identified using AmiGO and IPA software (e.g. antigen presentation, cell death, chemokines, etc.) or genes included in the protein interaction network shown in Figure 2C. Boxes contain an “X” if a particular gene is considered part of the denoted pathway or network. (XLSX) [file ppat.1003395.s007.xlsx]

## Sheet: Supplement
Affymetrix Gene Probe (MoGene-1_0-st-v1.r4 GeneChip)	Affymetrix Gene Probe - Chromosome (Source: NetAffx, Genome: mm8)	Affymetrix Gene Probe - Location (Source: NetAffx, Genome: mm8)	Affymetrix Gene Probe - Length (Source: NetAffx, Genome: mm8)	Gene Annotation - Ingenuity (Version: 14400082, Build: ing_vega, Date: 2012-11-01)	Gene Annotation - MGI (Version: 5.12, Date: 2013-03-09)	Fold Change - IFN WT vs Mock, D5	Fold Change - IFN WT vs Mock, D15	Fold Change - IFN WT vs Mock, D60	Fold Change - IFN WT vs Mock, D140	Fold Change - IFN KO vs Mock, D5	Fold Change - IFN KO vs Mock, D15	Fold Change - IFN KO vs Mock, D140	Expression Pattern (1=Up, -1=Down, 0=None)	Antigen Processing and Presentation (Source: AmiGO, GO:0019882, database release date: 2013-03-09)	Cell Death (Source: AmiGO, GO:0008219, database release date: 2013-03-09)	Cell-To-Cell Signaling (Source: AmiGO, GO:0007267, database release date: 2013-03-09)	Central Nervous System Development (Source: AmiGO, GO:0007417, database release date: 2013-03-09)	Chemokine Activity (Source: AmiGO, GO:0008009 & GO:0004950, database release date: 2013-03-09)	Defense Response to Virus (Source: AmiGO, GO:0051607, database release date: 2013-03-09)	Innate Immune Response (Source: AmiGO, GO:0045087, database release date: 2013-03-09)	Pattern Recognition (Source: AmiGO, GO:0002221, database release date: 2013-03-09)	Post-Translational Protein Modification (Source: AmiGO, GO:0043687, database release date: 2013-03-09)	Protein Oligomerization (Source: AmiGO, GO:0051259, database release date: 2013-03-09)	Regulation of Defense to Virus (Source: AmiGO, GO:0050688, database release date: 2013-03-09)	Regulation of Translation (Source: AmiGO, GO:0006417, database release date: 2013-03-09)	RNA Processing (Source: AmiGO, GO:0006396, database release date: 2013-03-09)	Transcription (Source: AmiGO, GO:0006351, database release date: 2013-03-09)	Translation (Source: AmiGO, GO:0006412, database release date: 2013-03-09)	Type I Interferon-mediated Signaling (Sources: AmiGO, GO:0060337, database release date: 2013-03-09; Ingenuity, Version: 14400082, Build: ing_vega, Date: 2012-11-01)	Virus Host Entry (Source: AmiGO, GO:0046718, database release date: 2013-03-09)	Virus Host Interaction (Source: AmiGO, GO:0019048, database release date: 2013-03-09)	Virus Replication (Source: AmiGO, GO:0019079, database release date: 2013-03-09)	Virus Transcription (Source: AmiGO, GO:0019080, database release date: 2013-03-09)	Protein Interaction Network (Source: Ingenuity, Version: 14400082, Build: ing_vega, Date: 2012-11-01)
10462623	19	34715379	9120	IFIT1B	Ifit1	13.7157	10.5957	4.464	0	0	0	0	1110000						X	X				X					X		X	X		X
10524621	5	115346945	15291	Oasl2	Oasl2	10.1454	7.06796	3.20664	0	0	0	0	1110000						X	X
10462618	19	34658021	5200	I830012O16Rik/Ifit3	Ifit3	9.47899	7.52342	4.20915	0	0	0	0	1110000		X				X	X									X
10531415	5	92775664	2241	CXCL10	Cxcl10	7.23743	15.9162	1.73304	0	0	0	0	1110000			X		X	X										X					X
10383198	11	119321255	120	RNF213	Rnf213	7.13923	5.8875	1.78602	0	0	0	0	1110000
10566358	7	111557539	56102	Trim30a/Trim30d	Trim30a	6.79059	6.17709	2.35743	0	0	0	0	1110000								X						X
10502791	3	151393888	18925	IFI44	Ifi44	6.60842	6.30553	2.95182	0	0	0	0	1110000																					X
10569017	7	148195488	1165	IFITM3	Ifitm3	6.36286	2.79203	0	0	0	0	0	1100000						X	X									X	X	X	X	X
10383206	11	119324882	99	RNF213	Rnf213	6.3441	6.03055	1.91562	0	0	0	0	1110000
10541307	6	121195975	24960	USP18	Usp18	6.32552	4.23511	2.19416	0	0	0	0	1110000							X									X					X
10569102	7	148449083	3239	IRF7	Irf7	6.18012	4.75334	2.02239	0	0	0	0	1110000						X	X	X						X		X		X			X
10383204	11	119324618	169	RNF213	Rnf213	6.10221	6.07194	1.80964	0	0	0	0	1110000
10346191	1	52176282	42425	STAT1	Stat1	5.9189	6.03099	2.17589	0	0	0	0	1110000		X				X	X							X		X		X			X
10383214	11	119328532	20197	RNF213	Rnf213	5.79559	5.45785	1.97372	0	0	0	0	1110000
10383202	11	119323415	182	RNF213	Rnf213	5.74871	5.89851	1.8312	0	0	0	0	1110000
10383200	11	119323205	100	RNF213	Rnf213	5.50739	5.26855	1.80728	0	0	0	0	1110000
10383168	11	119287376	30245	RNF213	Rnf213	5.46283	5.71809	1.99571	1.60868	0	0	0	1111000																					X
10383192	11	119310551	117	RNF213	Rnf213	5.39809	6.80366	2.77431	0	0	0	0	1110000
10434778	16	23610013	4295	RTP4	Rtp4	5.39516	4.23882	2.05828	0	0	0	0	1110000																					X
10393573	11	118254063	9210	LGALS3BP	Lgals3bp	5.371	4.7421	2.17312	0	0	0	0	1110000
10525158	5	121262647	11547	Oas1b	Oas1b	5.33913	5.34118	1.7842	0	0	0	0	1110000						X	X												X
10383196	11	119320047	181	RNF213	Rnf213	5.27208	4.16686	1.58418	0	0	0	0	1110000
10385500	11	48678749	6120	IRGM	Irgm1	5.2263	6.85479	1.82823	0	0	0	0	1110000							X									X					X
10571984	8	64407006	109279	DDX60	Ddx60	5.19043	5.66802	2.02265	0	0	0	0	1110000						X	X	X			X										X
10399710	12	27127618	13678	RSAD2	Rsad2	5.11983	5.46678	1.91884	0	0	0	0	1110000						X	X	X								X		X	X		X
10455954	18	60371734	35740	Gm4951	Gm4951	5.11884	12.8531	2.89911	0	0	0	0	1110000
10531994	5	105643926	78788	Gbp6	Gbp6	5.083	10.5471	2.1446	0	0	0	0	1110000							X														X
10496592	3	142283606	17366	Gbp2	Gbp2	5.05203	10.2897	1.9243	0	0	0	0	1110000							X									X					X
10385518	11	48798832	6918	Tgtp1/Tgtp2	Tgtp1	5.03156	6.48093	0	0	0	0	0	1100000							X														X
10383212	11	119327538	190	RNF213	Rnf213	4.98714	5.07597	1.87598	0	0	0	0	1110000
10383233	11	119331446	81	RNF213	Rnf213	4.75656	4.19439	1.65788	0	0	0	0	1110000
10383208	11	119326319	111	RNF213	Rnf213	4.69759	4.03304	0	0	0	0	0	1100000
10385533	11	48871734	23240	Tgtp1/Tgtp2	Tgtp1	4.45542	5.57177	0	0	0	0	0	1100000							X
10452980	17	79251904	30008	EIF2AK2	Eif2ak2	4.38408	3.9217	1.93496	0	0	0	0	1110000		X				X									X	X		X			X
10383152	11	119254382	31341	RNF213	Rnf213	4.30579	4.32738	0	0	0	0	0	1100000
10462621	19	34682680	5211	I830012O16Rik/Ifit3	I830012O16Rik	4.1919	3.15617	0	0	0	0	0	1100000
10437224	16	97757690	24887	MX1	Mx2	4.13208	2.33089	0	0	0	0	0	1100000						X	X									X			X		X
10512067	4	40151892	34901	DDX58	Ddx58	4.12325	3.55818	1.82613	0	0	0	0	1110000						X	X	X			X			X		X		X			X
10376326	11	58013058	23227	Igtp	Igtp	4.01781	7.41937	1.80385	0	0	0	0	1110000																					X
10450075	17	34132962	4272	HLA-C	H2-K1	3.97077	5.42883	0	0	1.73	0	0	1100100	X						X									X		X			X
10420488	14	59940291	43990	PHF11	Phf11d	3.87671	0	0	0	0	0	0	1000000														X
10496580	3	142223109	13068	GBP4	Gbp3	3.86629	4.00235	2.00839	0	0	0	0	1110000						X	X				X			X							X
10566366	7	111620222	36117	Trim30a/Trim30d	Trim30d	3.73233	2.97476	0	0	0	0	0	1100000
10444814	17	35516562	18384	H2-Q5	H2-Q2	3.68608	5.4948	0	0	0	0	0	1100000
10531987	5	105544788	23782	Gbp4	Gbp4	3.6645	7.54397	0	0	1.66	0	0	1100100						X	X				X			X							X
10415319	14	56223040	6151	IRF9	Irf9	3.63279	2.89628	1.57667	0	0	0	0	1110000						X	X							X		X					X
10455961	18	60535701	16587	Iigp1	Iigp1	3.60106	11.0322	1.80117	0	0	0	0	1110000							X														X
10496569	3	142193306	17179	GBP7	Gbp7	3.52925	4.03864	1.57248	0	0	0	0	1110000							X
10383194	11	119319582	224	RNF213	Rnf213	3.4453	3.50355	0	0	0	0	0	1100000
10483110	2	62435358	48859	IFIH1	Ifih1	3.39446	3.10286	1.82543	0	0	0	0	1110000		X				X	X	X								X		X			X
10544133	6	39036412	31936	PARP12	Parp12	3.37262	3.79816	1.82724	0	0	0	0	1110000
10378068	11	72115165	7396	XAF1	Xaf1	3.33113	3.07799	1.63431	0	0	0	0	1110000		X					X									X					X
10542911	6	3322257	27235	SAMD9L		3.33011	3.75024	1.65624	0	0	0	0	1110000
10462613	19	34625436	25577	IFIT2	Ifit2	3.30033	4.2065	1.59821	0	0	0	0	1110000		X				X	X									X					X
10538590	6	57435115	177794	HERC6	Herc6	3.16993	4.65849	1.77445	0	0	0	0	1110000							X														X
10360382	1	175677424	165629		Ifi204	3.16157	4.03222	0	0	0	0	0	1100000		X				X	X							X		X			X
10473356	2	84638996	11337	UBE2L6	Ube2l6	3.03722	3.04525	0	0	0	0	0	1100000							X									X					X
10383210	11	119327200	210	RNF213	Rnf213	2.93472	2.87825	0	0	0	0	0	1100000
10388902	11	78776481	21872	LGALS9	Lgals9	2.90689	2.11955	0	0	0	0	0	1100000
10435457	16	35938556	34135	PARP9	Parp9	2.85018	2.97467	1.50539	0	0	0	0	1110000							X
10566326	7	111392519	71490	Trim12a	Trim12a	2.82659	3.10394	1.57278	0	0	0	0	1110000
10462390	19	29441945	20642	CD274	Cd274	2.78597	4.82893	0	0	0	0	0	1100000																X					X
10444824	17	35561822	5172	LOC68395	H2-Q6	2.78285	4.69628	0	0	0	0	0	1100000
10461614	19	11543889	11927	Ms4a6c	Ms4a6c	2.78133	4.01447	0	0	0	0	0	1100000
10360391	1	175850531	22092	Ifi204	Ifi203	2.74677	4.79656	1.87727	0	0	0	0	1110000		X				X	X							X		X			X		X
10533246	5	121326151	11471	OAS1	Oas1g	2.71303	3.65652	1.75321	0	0	0	0	1110000						X	X			X						X			X		X
10450242	17	34865325	15503	C4B	C4b	2.68468	4.14913	1.8178	0	0	0	0	1110000							X														X
10347948	1	87546589	59434	Sp100	Sp100	2.68354	2.24138	1.96882	0	0	0	0	1110000							X							X		X		X		X
10367224	10	127707629	22276	STAT2	Stat2	2.60637	2.93686	0	0	0	0	0	1100000						X	X							X		X		X			X
10533198	5	121180342	19520	OAS2	Oas2	2.6017	2.23059	1.52728	0	0	0	0	1110000						X	X									X					X
10360377	1	175662412	9466	Ifi204	AI607873	2.54472	3.47794	0	0	0	0	0	1100000		X				X	X							X		X			X
10444830	17	35576100	4613	HLA-B	H2-Q7	2.5041	3.29055	0	0	0	0	0	1100000	X						X									X		X			X
10379615	11	82765604	10839	SLFN5	Slfn5	2.50175	1.7572	0	0	0	0	0	1100000																					X
10444780	17	35400050	4248	HLA-C	H2-D1	2.49216	3.85457	0	0	0	0	0	1100000	X						X									X		X
10450694	17	36175352	83008	H2-T10/H2-T22	H2-T22	2.47754	3.90511	1.64912	0	0	0	0	1110000																					X
10439268	16	35926597	12457		Dtx3l	2.42726	2.47827	0	0	0	0	0	1100000
10439249	16	35832960	38626	PARP14	Parp14	2.41528	3.11422	0	0	0	0	0	1100000														X
10461721	19	12535691	4075	MPEG1	Mpeg1	2.40399	4.8843	0	0	0	0	0	1100000
10359181	1	158583751	20705	TOR3A	Tor3a	2.34997	2.26252	0	0	0	0	0	1100000
10444244	17	34324675	9490	TAP1	Tap1	2.29128	4.51629	0	0	0	0	0	1100000	X						X									X		X			X
10603551	X	9013154	33263	CYBB	Cybb	2.25909	6.5862	0	0	0	0	0	1100000	X						X														X
10481627	2	32240156	3103	LCN2	Lcn2	2.25405	0	0	0	2.46	0	0	1000100		X					X			X
10389231	11	83461346	1513	CCL3L1/CCL3L3	Ccl3	2.22271	5.26337	0	0	0	0	0	1100000		X	X		X		X							X						X	X
10491091	3	27215999	22588	TNFSF10	Tnfsf10	2.19233	2.22882	0	0	0	0	0	1100000		X	X													X					X
10385513	11	48779319	13581	9930111J21Rik2	Gm5431	2.18014	2.80275	0	0	0	0	0	1100000
10391207	11	100556198	9387	DHX58	Dhx58	2.15525	2.40639	0	0	0	0	0	1100000						X	X	X			X							X			X
10385526	11	48829385	35359	9930111J21Rik2	Gm5431	2.12639	2.9012	0	0	0	0	0	1100000
10494271	3	95330708	29614	CTSS	Ctss	2.11336	3.87638	0	0	0	0	0	1100000	X						X														X
10406928	13	103483638	13397	CD180	Cd180	2.09144	4.02098	0	0	0	0	0	1100000							X
10531980	5	105507413	31884	Gbp6	Gbp9	2.07945	3.07667	0	0	0	0	0	1100000							X
10395039	12	27154069	10633	CMPK2	Cmpk2	2.05659	2.34038	0	0	0	0	0	1100000																					X
10608650	unmapped					2.04874	3.24208	1.58989	0	0	0	0	1110000
10566333	7	111413881	22772	Trim12a	Trim12c	2.03781	2.19119	0	0	0	0	0	1100000
10452978	17	79250129	1375	Gm6548	Gm6548	2.01367	0	0	0	0	0	0	1000000
10566144	7	109706438	7517	TRIM21	Trim21	2.00422	2.21379	0	0	0	0	0	1100000										X				X		X					X
10444068	17	34056423	9812	TAPBP	Tapbp	1.98871	2.35123	0	0	0	0	0	1100000	X															X					X
10574149	8	97044723	83	NLRC5		1.98511	3.71447	0	0	0	0	0	1100000						X	X							X		X
10380260	11	88860747	20860	TRIM25	Trim25	1.98209	1.58298	0	0	0	0	0	1100000						X	X											X			X
10441233	16	97668644	15868	MX1	Mx1	1.97592	0	0	0	0	0	0	1000000						X	X									X			X
10574102	8	96998532	68	NLRC5		1.96004	3.99789	0	0	0	0	0	1100000						X	X							X		X					X
10450682	17	36166710	81923	HLA-E	H2-T23	1.94657	3.27482	0	0	0	0	0	1100000	X						X									X					X
10389143	11	82815647	18665	SLFN13	Slfn8	1.9144	1.72275	0	0	0	0	0	1100000																					X
10450675	17	36142644	14812	H2-T24	H2-T24	1.90877	1.97223	0	0	0	0	0	1100000
10452815	17	74233248	66274	XDH	Xdh	1.90323	0	0	0	0	0	0	1000000		X
10554240	7	86058344	6906	ISG20	Isg20	1.90034	1.88431	0	0	0	0	0	1100000						X	X						X			X					X
10574104	8	96999595	31083	NLRC5	Nlrc5	1.90016	2.8754	0	0	0	0	0	1100000						X	X							X		X
10517165	4	133649453	1524	CD52	Cd52	1.89579	3.71969	0	0	0	0	0	1100000
10385511	11	48758856	783	PSME2	Psme2	1.89083	2.14282	0	0	0	0	0	1100000	X																				X
10398907	12	113998866	8333	PLD4	Pld4	1.89063	2.99125	0	0	0	0	0	1100000
10444821	17	35531044	3706	H2-Q8	H2-Q8	1.88019	2.73727	0	0	0	0	0	1100000																X
10490150	2	173032113	12280	ZBP1	Zbp1	1.87615	2.62733	0	0	0	0	0	1100000						X	X									X		X			X
10402347	12	104680377	1513	IFI27L2	Ifi27l2a	1.87558	2.09317	0	0	0	0	0	1100000
10347928	1	85271682	1913	SP110	Gm16026	1.87236	1.89665	0	0	0	0	0	1100000		X					X							X				X
10582874	8	30394	1912	SP110	Gm16026	1.87236	1.89665	0	0	0	0	0	1100000		X					X							X				X
10589350	9	108941099	19181	SHISA5	Shisa5	1.8718	1.88835	0	0	0	0	0	1100000		X
10496539	3	142159864	25444	GBP5	Gbp5	1.863	4.11306	0	0	0	0	0	1100000							X														X
10450699	17	36185781	13408	Gm7030	Gm11127	1.85281	2.51801	0	0	0	0	0	1100000
10376324	11	58001261	1253	Gm12250	Gm12250	1.84942	5.53835	0	0	0	0	0	1100000
10397975	12	104672421	5996	Ifi27l1	Ifi27l1	1.83441	1.62144	1.88543	0	0	0	0	1110000		X
10482517	2	51804025	24591	NMI	Nmi	1.82853	2.21678	0	0	0	0	0	1100000																					X
10544089	6	38257198	47405	ZC3HAV1	Zc3hav1	1.81166	1.62922	0	0	0	0	0	1100000						X	X	X			X								X		X
10554789	7	95426645	32753	CTSC	Ctsc	1.80235	4.46601	0	0	0	0	0	1100000
10354054	1	37931646	15610		Mitd1	1.7884	2.12512	0	0	0	0	0	1100000
10608646	unmapped					1.78708	3.77851	0	0	0	0	0	1100000
10489107	2	156923265	37693	SAMHD1	Samhd1	1.75944	2.98563	0	0	0	0	0	1100000						X	X														X
10566583	7	113653907	1278	Gm8995	Gm8995	1.74489	2.25104	0	0	0	0	0	1100000
10425321	15	79722856	15660	APOBEC3B	Apobec3	1.6826	2.33904	0	0	0	0	0	1100000						X	X												X		X
10381588	11	102291795	6324	GRN	Grn	1.66976	2.15709	0	0	0	0	0	1100000			X
10534909	5	138161897	1071	SP110		1.66262	1.90641	0	0	0	0	0	1100000		X					X							X				X			X
10579532	8	74057851	3485	BST2	Bst2	1.66212	2.01262	0	0	0	0	0	1100000			X			X	X									X		X	X
10444258	17	34334931	3462	PSMB8	Psmb8	1.65007	2.78367	0	0	0	0	0	1100000	X						X									X		X			X
10381408	11	101309726	10289	IFI35	Ifi35	1.63592	1.73375	0	0	0	0	0	1100000							X									X					X
10574098	8	96996673	281	NLRC5		1.62938	2.86541	0	0	0	0	0	1100000						X	X							X		X
10379630	11	82878614	5566	SLFN12L	Slfn2	1.61325	2.38645	0	0	0	0	0	1100000																					X
10608680	unmapped					1.61252	1.90195	0	0	0	0	0	1100000
10601581	X	119027073	530	TRIM5		1.58416	2.0128	0	0	0	0	0	1100000						X	X	X		X				X				X
10420030	14	56206277	3661	PSME2	Psme2	1.57814	0	0	0	0	0	0	1000000	X
10607870	X	163742863	25597	TLR7	Tlr7	1.54607	1.51079	0	0	0	0	0	1100000						X	X	X													X
10467578	19	41346863	112745	PIK3AP1	Pik3ap1	1.53972	1.85882	0	0	0	0	0	1100000
10339739	unmapped					0	1.97986	1.94062	2.18469	0	0	0	0111000
10398362	12	110892837	71	AF357355	AF357355	0	2.52132	1.93955	1.90624	0	0	0	0111000
10340542	unmapped					0	1.94134	1.75208	1.89403	0	0	0	0111000
10339365	unmapped					0	0	1.56333	0	0	1.618	0	0010010
10351035	1	162965525	79	GAS5	Gas5	0	2.15203	1.55054	1.54629	0	0	0	0111000
10338406	unmapped					0	2.38137	0	2.23577	0	0	0	0101000
10343005	unmapped					0	2.71111	0	2.13966	0	0	0	0101000
10338361	unmapped					0	2.15282	0	2.03525	0	0	0	0101000
10341568	unmapped					0	2.36096	0	2.03432	0	0	0	0101000
10342574	unmapped					0	2.16036	0	2.02973	0	0	0	0101000
10360542	1	180252617	184			0	2.12177	0	1.87969	0	0	0	0101000
10420668	14	62250864	83	mir-15		0	1.99803	0	1.87897	0	0	0	0101000
10343513	unmapped					0	2.01774	0	1.86291	0	0	0	0101000
10491438	3	33699117	16439	TTC14	Ttc14	0	2.40001	0	1.8611	0	0	0	0101000
10339007	unmapped					0	2.49237	0	1.81891	0	0	0	0101000
10340637	unmapped					0	1.8302	0	1.81377	0	0	0	0101000
10343202	unmapped					0	1.64638	0	1.76552	0	0	0	0101000
10343771	unmapped					0	1.67619	0	1.73409	0	0	0	0101000
10341928	unmapped					0	1.95248	0	1.72714	0	0	0	0101000
10501567	3	113307985	25082	RNPC3	Rnpc3	0	1.9567	0	1.69268	0	0	0	0101000													X
10341509	unmapped					0	0	0	1.67732	0	0	0	0001000
10392522	11	109886950	65984	Abca8a	Abca8a	0	-1.50522	0	1.66997	0	0	0	0-101000
10342068	unmapped					0	1.78802	0	1.63834	0	0	0	0101000
10455873	18	58038332	68127	SLC12A2	Slc12a2	0	1.50719	0	1.62741	0	0	0	0101000
10583314	9	15119966	73	TAF1D	Taf1d	0	1.71741	0	1.62219	0	0	0	0101000														X
10343880	unmapped					0	1.80327	0	1.61499	0	0	0	0101000
10565567	7	99886168	3801	4632427E13Rik	4632427E13Rik	0	1.86767	0	1.6146	0	0	0	0101000
10338895	unmapped					0	1.8011	0	1.57174	0	0	0	0101000
10342611	unmapped					0	1.78812	0	1.56845	0	0	0	0101000
10339354	unmapped					0	1.65929	0	1.55658	0	0	0	0101000
10368616	10	33638947	32118	ZUFSP	Zufsp	0	2.21857	0	1.55276	0	0	0	0101000
10503570	4	21775195	28427	PNISR	Sfrs18	0	1.57835	0	1.54799	0	0	0	0101000
10498531	3	65750060	12087	CCNL1	Ccnl1	0	1.85522	0	1.53855	0	0	0	0101000													X	X
10341322	unmapped					0	2.11123	0	1.53828	0	0	-1.54171	010100-1
10564237	7	69239392	114973		Gm9801	0	1.82947	0	1.53165	0	0	0	0101000
10428517	15	47983107	33811	CSMD3	Csmd3	0	1.98435	0	1.5196	0	0	0	0101000
10599696	X	53708034	52986	DDX26B	Ddx26b	0	1.71978	0	1.51924	0	0	0	0101000
10341409	unmapped					0	2.28568	0	1.51036	0	0	0	0101000
10402020	12	100028563	110665	EML5	Eml5	0	1.66762	0	1.50502	0	0	0	0101000
10344124	unmapped					0	1.90381	0	1.50127	0	0	0	0101000
10351873	1	175560999	15392	Ifi204	Pyhin1	0	2.07546	0	0	0	0	0	0100000		X				X	X							X		X			X
10360070	1	173159703	4777	FCER1G	Fcer1g	0	2.16539	0	0	0	0	0	0100000	X	X	X													X					X
10360373	1	175522093	7312	Ifi204	Pydc4	0	2.67188	0	0	0	0	0	0100000		X				X	X							X		X			X
10360406	1	175942117	19769	Ifi204	Ifi205	0	1.71067	0	0	0	0	0	0100000		X				X	X							X		X			X
10361897	10	19311764	18271	IFNGR1	Ifngr1	0	1.53352	0	0	0	0	0	0100000							X									X					X
10374793	11	29030751	31077	PNPT1	Pnpt1	0	2.39648	0	0	0	0	0	0100000										X			X			X
10376060	11	53583580	7352	IRF1	Irf1	0	2.63912	0	0	0	0	0	0100000		X				X	X	X						X		X					X
10389207	11	83339280	4740	CCL5	Ccl5	0	4.75283	0	0	0	0	0	0100000		X	X		X	X	X			X	X	X				X			X	X	X
10444268	17	34341159	12107	TAP2	Tap2	0	2.12478	0	0	0	0	0	0100000	X						X									X		X			X
10445119	17	37407179	4255	HLA-F	H2-M3	0	1.71958	0	0	0	0	0	0100000	X						X									X					X
10450145	17	34318993	5282	PSMB9	Psmb9	0	2.13777	0	0	0	0	0	0100000	X															X		X			X
10452316	17	57343396	24118	C3	C3	0	4.86043	0	0	0	0	0	0100000							X									X					X
10456005	18	60963502	19604	CD74	Cd74	0	10.0579	0	0	0	0	0	0100000	X	X					X									X					X
10460237	19	3935219	14123	UNC93B1	Unc93b1	0	2.04028	0	0	0	0	0	0100000	X					X	X	X								X					X
10473125	2	79095583	77688	ITGA4	Itga4	0	2.29946	0	0	0	0	0	0100000																X					X
10475414	2	121973423	5395	B2M	B2m	0	1.73594	0	0	0	0	0	0100000	X					X	X				X					X					X
10498992	3	83640192	5497	TLR2	Tlr2	0	1.55678	0	0	0	0	0	0100000				X			X	X						X		X					X
10501608	3	115812867	19739	VCAM1	Vcam1	0	2.06543	0	0	0	0	1.52902	0100001							X									X		X			X
10504817	4	47366177	61619	TGFBR1	Tgfbr1	0	1.79351	0	0	0	0	0	0100000		X												X		X					X
10531407	5	92750630	6513	CXCL9	Cxcl9	0	6.68269	0	0	0	0	0	0100000			X		X	X										X					X
10533256	5	121346263	11257	OAS1	Oas1a	0	1.61079	0	0	0	0	0	0100000						X	X			X						X			X
10538993	6	71323421	4182	CD8A	Cd8a	0	2.19081	0	0	0	0	0	0100000	X					X										X					X
10576034	8	123260258	20336	IRF8	Irf8	0	1.94407	0	0	0	0	0	0100000							X							X		X					X
10578493	8	46481019	14912	TLR3	Tlr3	0	1.93053	0	0	0	0	0	0100000						X	X	X						X		X					X
10597648	9	119245052	4106	MYD88	Myd88	0	1.52753	0	0	0	0	0	0100000							X	X						X		X					X
10574157	8	97046735	71	NLRC5		0	2.4699	0	0	0	0	0	0100000						X	X							X		X
10574139	8	97036454	92	NLRC5		0	2.00997	0	0	0	0	0	0100000						X	X							X		X
10524631	5	115373249	14675	OASL	Oasl1	0	1.60647	0	0	0	0	0	0100000						X	X									X			X		X
10574137	8	97036152	83	NLRC5		0	1.50808	0	0	0	0	0	0100000						X	X							X		X
10450154	17	34419689	5056	HLA-DQA1	H2-Aa	0	13.1613	0	0	0	0	0	0100000	X						X														X
10444291	17	34400185	6170	HLA-DQB1	H2-Ab1	0	12.2238	0	0	0	0	0	0100000	X						X														X
10552406	7	50692443	1176	NKG7	Nkg7	0	5.01625	0	0	0	0	0	0100000
10593015	9	44777771	10738	CD3G	Cd3g	0	4.78867	0	0	0	0	0	0100000		X																			X
10358224	1	139959992	111890	PTPRC	Ptprc	0	4.55126	0	0	0	0	0	0100000		X				X															X
10531972	5	105443172	39408	Gbp8	Gbp8	0	4.47345	0	0	0	0	0	0100000							X
10466127	19	11122470	418	AW112010	AW112010	0	4.31025	0	0	0	0	0	0100000
10363082	10	51210781	5638	Gp49a/Lilrb4	Lilrb4	0	4.13666	0	0	0	0	0	0100000
10519983	5	20878491	5700	FGL2	Fgl2	0	3.86528	0	0	0	0	0	0100000		X																			X
10461622	19	11593049	11844	Ms4a6b	Ms4a6b	0	3.85426	0	0	0	0	0	0100000
10484463	2	84605517	10044	SERPING1	Serping1	0	3.59585	0	0	0	0	0	0100000							X														X
10606016	X	98459717	3828	IL2RG	Il2rg	0	3.42314	0	0	0	0	0	0100000																		X			X
10404606	13	37437214	73684	LY86	Ly86	0	3.29743	0	0	0	0	1.75955	0100001							X
10444298	17	34442812	10807	HLA-DRB1	H2-Eb1	0	3.22343	0	0	0	0	0	0100000	X		X				X			X											X
10501063	3	106562839	30131	CD53	Cd53	0	3.11724	0	0	0	0	0	0100000
10579347	8	73286672	3890	IFI30	Ifi30	0	2.85303	0	0	0	0	0	0100000	X						X
10532019	5	105701430	74065		Gbp11	0	2.83366	0	0	0	0	0	0100000
10593050	9	45061921	15308	IL10RA	Il10ra	0	2.82934	0	0	0	0	0	0100000																					X
10547657	6	122797976	8112	C3AR1	C3ar1	0	2.8034	0	0	0	0	0	0100000																					X
10455957	18	60380509	1228			0	2.76142	0	0	0	0	0	0100000
10416437	14	75536232	94383	LCP1	Lcp1	0	2.74074	0	0	0	0	0	0100000
10523359	5	96385958	4129	CXCL13	Cxcl13	0	2.71969	0	0	0	0	0	0100000			X		X
10420308	14	56877673	3424	GZMB	Gzmb	0	2.68388	0	0	0	0	0	0100000		X																			X
10476945	2	150396151	8527	CST7	Cst7	0	2.66089	0	0	0	0	0	0100000
10508663	4	130469209	22845	LAPTM5	Laptm5	0	2.64192	0	0	0	0	0	0100000
10455970	18	60598949	4558	BC023105	BC023105	0	2.5651	0	0	0	0	0	0100000
10517513	4	136445717	3112	C1QC	C1qc	0	2.51891	0	0	0	0	1.67274	0100001							X														X
10379511	11	81849076	1878	CCL13	Ccl2	0	2.46719	0	0	0	0	0	0100000		X	X		X		X												X		X
10504755	4	46589226	842	BC057193	BC057193	0	2.45699	0	0	0	0	0	0100000
10375515	11	48864235	84654	Olfr56	Ifi47	0	2.45393	0	0	0	0	0	0100000
10538979	6	71272248	33566	CD8B	Cd8b1	0	2.42624	0	0	0	0	0	0100000						X					X										X
10566578	7	113466928	2393	Gvin1	Gm8979	0	2.40215	0	0	0	0	0	0100000
10608681	unmapped					0	2.34061	0	0	0	0	0	0100000
10446282	17	57498114	124836	EMR1	Emr1	0	2.32695	0	0	0	0	0	0100000																					X
10601385	X	103338614	17218	Tlr13	Tlr13	0	2.28444	0	0	0	0	0	0100000							X	X													X
10417269	unmapped					0	2.28312	0	0	0	0	0	0100000
10412517	14	5178827	1028		Gm10128	0	2.27348	0	0	0	0	0	0100000
10450325	17	34993319	5843	CFB	Cfb	0	2.27164	0	0	0	0	0	0100000							X														X
10566346	7	111488390	13482	TRIM5	Trim12c	0	2.2667	0	0	0	0	0	0100000						X	X	X		X				X				X			X
10388938	11	79052884	15313	WSB1	Wsb1	0	2.26253	0	0	0	0	-1.70426	010000-1																					X
10458314	18	35893335	6849	TMEM173	Tmem173	0	2.24179	0	0	0	0	0	0100000		X				X	X	X			X			X							X
10573939	8	95379249	63929	LPCAT2	Lpcat2	0	2.22808	0	0	0	0	0	0100000
10406205	13	74777321	73473	ERAP1	Erap1	0	2.22165	0	0	0	0	0	0100000	X						X														X
10405587	13	56710947	29764	TGFBI	Tgfbi	0	2.20082	0	0	0	0	0	0100000
10343795	unmapped					0	2.1907	0	0	0	0	0	0100000
10517517	4	136451832	2886	C1QA	C1qa	0	2.15976	0	0	0	0	0	0100000			X				X														X
10422760	15	6529871	83450	FYB	Fyb	0	2.15174	0	0	0	0	0	0100000																					X
10590635	9	124036312	5608	CCR5	Ccr5	0	2.14833	0	0	0	0	0	0100000		X	X	X	X													X
10598013	9	124036312	5608	CCR5	Ccr5	0	2.14833	0	0	0	0	0	0100000		X	X	X	X													X			X
10375145	11	33947144	45137	LCP2	Lcp2	0	2.14785	0	0	0	0	0	0100000																					X
10411373	13	97946362	21922	HEXB	Hexb	0	2.13737	0	0	0	0	0	0100000														X
10344405	unmapped					0	2.09414	0	0	0	0	0	0100000
10395273	12	33508981	2803	Gdap10	Gdap10	0	2.08657	0	0	0	0	0	0100000
10341000	unmapped					0	2.08134	0	0	0	0	0	0100000
10548817	6	136560591	49775	PLBD1	Plbd1	0	2.0759	0	0	0	0	0	0100000
10508723	4	131866155	129	Snora61		0	2.06915	0	0	0	0	0	0100000
10364262	10	76993093	35326	ITGB2	Itgb2	0	2.03985	0	0	0	0	0	0100000			X											X							X
10582303	8	124948675	8152	CYBA	Cyba	0	2.02508	0	0	0	0	0	0100000	X						X														X
10512470	4	43460607	7308	CD72	Cd72	0	2.01836	0	0	0	0	0	0100000																					X
10360173	1	173562534	20634	SLAMF7	Slamf7	0	2.01733	0	0	0	0	0	0100000							X
10436658	16	81263224	194		7120432I05Rik	0	2.01534	0	0	0	0	0	0100000
10491486	3	35653060	102138	ATP11B	Atp11b	0	2.01124	0	0	0	0	0	0100000
10539710	6	86354308	29091	TIA1	Tia1	0	1.99432	0	0	0	0	0	0100000		X										X	X		X
10547621	6	122527810	24652	APOBEC1	Apobec1	0	1.99166	0	0	0	0	0	0100000						X							X	X
10387890	11	70267736	5750	CXCL16	Cxcl16	0	1.98949	0	0	0	0	0	0100000					X		X														X
10490212	2	174252995	11508	CTSZ	Ctsz	0	1.98064	0	0	0	0	0	0100000
10446253	17	57418538	48840	VAV1	Vav1	0	1.9743	0	0	0	0	0	0100000																					X
10541683	6	124520448	10614	C1R	C1rb	0	1.96916	0	0	0	0	0	0100000							X														X
10342648	unmapped					0	1.95785	0	0	0	0	0	0100000
10590623	9	123715593	5285	CXCR6	Cxcr6	0	1.94525	0	0	0	0	0	0100000					X														X		X
10384458	11	16871451	80933	PLEK	Plek	0	1.94085	0	0	0	0	0	0100000																					X
10351509	1	172949012	10880	FCGR3A	Fcgr4	0	1.93141	0	0	0	0	0	0100000																					X
10422348	14	119384261	114329	UGGT2	Uggt2	0	1.92966	0	0	0	0	0	0100000									X
10522303	5	69948181	16688	GUF1	Guf1	0	1.92816	0	0	0	0	0	0100000												X			X
10509014	4	134479538	3750	C1orf63	D4Wsu53e	0	1.91862	0	0	0	0	0	0100000
10453766	18	9958006	37476	THOC1	Thoc1	0	1.91022	0	0	0	0	0	0100000		X											X	X				X
10456071	18	61265226	25566	CSF1R	Csf1r	0	1.8887	0	0	0	0	0	0100000							X														X
10541354	6	121586245	43000	A2M	A2m	0	1.88859	0	0	0	0	0	0100000							X														X
10402268	12	103632304	45603	LGMN	Lgmn	0	1.8755	0	0	0	0	0	0100000	X	X					X
10343333	unmapped					0	1.87118	0	0	0	0	0	0100000
10341265	unmapped					0	1.86612	0	0	0	0	-1.53068	010000-1
10534927	5	138263180	14237	PILRA	Pilra	0	1.85868	0	0	0	0	0	0100000																		X			X
10556528	7	121558768	122683	PDE3B	Pde3b	0	1.85161	0	0	0	0	0	0100000			X
10385118	11	34126864	470461	DOCK2	Dock2	0	1.84107	0	0	0	0	0	0100000						X					X										X
10593024	9	44806826	10847	CD3E	Cd3e	0	1.82787	0	0	0	0	0	0100000		X																			X
10466314	19	12603244	4128			0	1.82527	0	0	0	0	0	0100000
10397645	12	99506867	7984	GPR65	Gpr65	0	1.825	0	0	0	0	0	0100000		X
10567580	7	128207581	10463	IGSF6	Igsf6	0	1.82142	0	0	0	0	0	0100000
10379518	11	81859216	1811	CCL7	Ccl7	0	1.81779	0	0	0	0	0	0100000			X		X																X
10341211	unmapped					0	1.81395	0	0	0	0	0	0100000
10428511	15	47587514	113	CSMD3	Csmd3	0	1.8107	0	0	0	0	0	0100000
10339925	unmapped					0	1.80605	0	0	0	0	0	0100000
10421697	14	77424008	12416	LACC1	Lacc1	0	1.80428	0	0	0	0	0	0100000
10548892	6	136872181	18057	ARHGDIB	Arhgdib	0	1.8039	0	0	0	0	0	0100000																					X
10351679	1	173770735	48082	CD84	Cd84	0	1.80248	0	0	0	0	0	0100000
10500335	3	96086832	11060	FCGR1A	Fcgr1	0	1.79848	0	0	0	0	0	0100000	X						X														X
10339911	unmapped					0	1.78864	0	0	0	0	0	0100000
10388086	11	71055932	42802	Nlrp1c		0	1.77259	0	0	0	0	0	0100000
10433101	15	103138666	2212	GPR84	Gpr84	0	1.76878	0	0	0	0	0	0100000
10339089	unmapped					0	1.76796	0	0	0	0	0	0100000
10379636	11	82988688	15035	SLFN12	Slfn4	0	1.76351	0	0	0	0	0	0100000																					X
10555862	7	111392971	96236	TRIM6-TRIM34	Trim34a	0	1.75622	0	0	0	0	0	0100000										X
10363007	10	50312513	258495	ASCC3	Ascc3	0	1.75443	0	0	0	0	0	0100000														X
10343181	unmapped					0	1.74896	0	0	0	0	0	0100000
10417264	14	3068967	7867	Gm16440	Gm3558	0	1.74539	0	0	0	0	0	0100000
10469712	2	22751115	17146	PDSS1	Pdss1	0	1.74277	0	0	0	0	0	0100000										X
10479411	2	180324164	6372	OGFR	Ogfr	0	1.74231	0	0	0	0	0	0100000																					X
10440881	16	91015021	29568	GCFC1	Paxbp1	0	1.73759	0	0	0	0	0	0100000														X
10586168	9	64023230	98	Snord16a		0	1.73497	0	0	0	0	0	0100000
10344225	unmapped					0	1.73168	0	0	0	0	0	0100000
10422892	15	8119106	33187	C5orf42		0	1.73067	0	0	0	0	0	0100000
10532744	5	114268545	11939	SELPLG	Selplg	0	1.72843	0	0	0	0	0	0100000
10542040	6	127403741	43728	PARP11	Parp11	0	1.72742	0	0	0	0	0	0100000
10424467	15	66409128	46533	PHF20L1	Phf20l1	0	1.72667	0	0	0	0	0	0100000
10406982	13	105077915	208860	ADAMTS6	Adamts6	0	1.72512	0	0	0	0	0	0100000
10436600	16	77599181	64	mir-10		0	1.72262	0	0	0	0	0	0100000
10368999	10	48820795	687678	GRIK2	Grik2	0	1.72123	0	0	0	0	0	0100000		X	X																		X
10412537	14	6898550	96427	2610042L04Rik		0	1.72088	0	0	0	0	0	0100000
10417226	unmapped			Gm16440		0	1.71802	0	0	0	0	0	0100000
10417235	14	4973866	2383	Gm16440	Gm3264	0	1.71656	0	0	0	0	0	0100000
10417315	14	4973866	1524	Gm16440	Gm3264	0	1.71656	0	0	0	0	0	0100000
10450280	17	34946039	14370	C4B	C4a	0	1.71478	0	0	0	0	0	0100000							X
10500808	3	103539317	2607	OLFML3	Olfml3	0	1.71076	0	0	0	0	0	0100000
10466210	19	11661094	18182	MS4A6A	Ms4a6d	0	1.70524	0	0	0	0	0	0100000
10400460	12	57429303	17558	MBIP	Mbip	0	1.70127	0	0	0	0	0	0100000																					X
10340161	unmapped					0	1.7009	0	0	0	0	0	0100000
10412495	unmapped					0	1.69618	0	0	0	0	0	0100000
10589773	9	111277324	20955	TRANK1	Trank1	0	1.69589	0	0	0	0	0	0100000
10537227	6	34813146	11800		Tmem140	0	1.69427	0	0	0	0	0	0100000
10479979	2	8962744	482	SLC25A36		0	1.69326	0	0	0	0	0	0100000
10453102	17	80599420	7213	SRSF7	Srsf7	0	1.68973	0	0	0	0	0	0100000													X								X
10461594	19	11482172	19347	Ms4a4b	Ms4a4c	0	1.68795	0	0	0	0	0	0100000																					X
10494978	3	103664215	52419	PTPN22	Ptpn22	0	1.68728	0	0	0	0	0	0100000							X
10398364	12	110894555	71			0	1.68693	0	0	0	0	0	0100000
10342624	unmapped					0	1.68531	0	0	0	0	0	0100000
10340742	unmapped					0	1.6831	0	0	0	0	0	0100000
10473384	2	84776817	21296	SLC43A3	Slc43a3	0	1.68219	0	0	0	0	0	0100000
10417421	14	7915722	161498	Gm16440	Gm3468	0	1.68137	0	0	0	0	0	0100000
10417286	unmapped			Gm3373		0	1.68067	0	0	0	0	0	0100000
10412773	14	15535539	96918	SLC4A7	Slc4a7	0	1.67772	0	0	0	0	0	0100000		X		X
10417258	14	6373804	2967	Gm16440	Gm3558	0	1.67129	0	0	0	0	0	0100000
10417461	14	8126221	350813	Gm16440	Gm3164	0	1.66564	0	0	0	0	0	0100000
10584315	9	37310873	172			0	1.6632	0	0	0	0	0	0100000
10435565	16	36935099	28201	HCLS1	Hcls1	0	1.65702	0	0	0	0	0	0100000		X												X							X
10439312	16	36603955	62190	CD86	Cd86	0	1.65292	0	0	0	0	0	0100000			X			X	X	X										X			X
10533304	5	121821739	13841	TRAFD1	Trafd1	0	1.64615	0	0	0	0	0	0100000							X														X
10379633	11	82930347	199629	Slfn1	Slfn1	0	1.64124	0	0	0	0	0	0100000														X							X
10491564	3	36762078	85422	KIAA1109	4932438A13Rik	0	1.64052	0	0	0	0	0	0100000
10417302	14	5188191	3510	Gm16440	Gm3558	0	1.63603	0	0	0	0	0	0100000
10475517	2	122463623	3200	C15orf48	AA467197	0	1.63552	0	0	0	0	0	0100000
10508734	4	132120138	16636	PTAFR	Ptafr	0	1.63377	0	0	0	0	0	0100000							X	X
10406466	13	84361931	73638	TMEM161B	Tmem161b	0	1.6323	0	0	0	0	0	0100000
10556491	7	120657376	56596	FAR1	Far1	0	1.62927	0	0	0	0	0	0100000													X								X
10407814	13	14090218	41687	TBCE	Tbce	0	1.62687	0	0	0	0	0	0100000			X
10567229	7	125274826	112325	SMG1	Smg1	0	1.62682	0	0	0	0	0	0100000													X
10589761	9	111214243	53912	TRANK1		0	1.62399	0	0	0	0	0	0100000
10411839	13	104531692	32837	SREK1	Srek1	0	1.62318	0	0	0	0	0	0100000													X								X
10341624	unmapped					0	1.6206	0	0	0	0	0	0100000
10441601	17	8118885	8877	TAGAP	Tagap	0	1.61679	0	0	0	0	0	0100000
10531256	5	90759932	455		Gm10544	0	1.60895	0	0	0	0	0	0100000
10430302	15	78112940	23093	CSF2RB	Csf2rb2	0	1.60751	0	0	0	0	0	0100000																					X
10417359	14	7242025	3487	Gm16440	Gm3468	0	1.60226	0	0	0	0	0	0100000
10384725	11	23641729	29241	REL	Rel	0	1.59989	0	0	0	0	0	0100000		X				X	X							X							X
10417326	14	7238347	699606	Gm16440		0	1.59982	0	0	0	0	0	0100000
10503098	4	3605272	113487	LYN	Lyn	0	1.59932	0	0	0	0	0	0100000		X	X	X			X	X										X			X
10356278	1	87473474	21918	SP110	Sp110	0	1.59729	0	0	0	0	0	0100000		X					X							X				X
10501447	3	108705723	8899	PRPF38B	Prpf38b	0	1.5972	0	0	0	0	0	0100000													X
10339278	unmapped					0	1.597	0	0	0	0	0	0100000
10540333	6	104443038	370364	CNTN6	Cntn6	0	1.59557	0	0	0	0	0	0100000				X
10354418	1	51522706	12537	NABP1	Nabp1	0	1.59492	0	0	0	0	0	0100000
10410931	13	89796661	85262	VCAN	Vcan	0	1.58957	0	0	0	0	0	0100000																					X
10344117	unmapped					0	1.5894	0	0	0	0	0	0100000
10557895	7	135273076	21095	ITGAX	Itgax	0	1.58687	0	0	0	0	0	0100000						X															X
10412520	unmapped			Gm16440		0	1.57957	0	0	0	0	0	0100000
10583312	9	15119633	132	TAF1D		0	1.57485	0	0	0	0	0	0100000														X
10344255	unmapped					0	1.5742	0	0	0	0	0	0100000
10584435	9	38525883	25039	VWA5A	Vwa5a	0	1.57228	0	0	0	0	0	0100000
10342909	unmapped					0	1.57186	0	0	0	0	0	0100000
10341695	unmapped					0	1.57171	0	0	0	0	0	0100000
10586174	9	64024930	70			0	1.57048	0	0	0	0	0	0100000
10344280	unmapped					0	1.56965	0	0	0	0	0	0100000
10417373	14	7446510	701041			0	1.56955	0	0	0	0	0	0100000
10341089	unmapped					0	1.56782	0	0	0	0	0	0100000
10516966	4	132337765	14514	THEMIS2	Themis2	0	1.56587	0	0	0	0	0	0100000																					X
10581378	8	108459639	2376	PSMB10	Psmb10	0	1.56427	0	0	0	0	0	0100000	X																	X			X
10557862	7	135206193	64437	ITGAM	Itgam	0	1.56254	0	0	0	0	0	0100000				X																	X
10400095	12	40928154	21618	IFRD1	Ifrd1	0	1.55988	0	0	0	0	0	0100000																					X
10518147	4	142857325	32085	PDPN	Pdpn	0	1.55603	0	0	0	0	0	0100000
10356936	1	99602736	63869	PPIP5K2	Ppip5k2	0	1.55513	0	0	0	0	0	0100000
10372410	10	111422511	11774	GLIPR1	Glipr1	0	1.55299	0	0	0	0	0	0100000
10559486	7	3958694	56087	LAIR1	Lair1	0	1.55248	0	0	0	0	0	0100000
10420209	14	56497757	5336	CBLN3	Cbln3	0	1.55198	0	0	0	0	0	0100000
10607250	X	147006048	16644	APEX2	Apex2	0	1.54979	0	0	0	0	0	0100000
10519951	5	20692085	105449	PION	Pion	0	1.54946	0	0	0	0	0	0100000
10583310	9	15118246	130	TAF1D	Taf1d	0	1.5493	0	0	0	0	0	0100000														X
10416566	14	78304140	98326	Epsti1	Epsti1	0	1.5486	0	0	0	0	0	0100000
10464529	19	3896050	11062	TCIRG1	Tcirg1	0	1.54853	0	0	0	0	0	0100000
10428453	15	47413269	419938	CSMD3	Csmd3	0	1.54748	0	0	0	0	0	0100000
10489127	2	156971629	58626	RBL1	Rbl1	0	1.54668	0	0	0	0	0	0100000														X				X			X
10568399	7	135583291	21736	TIAL1	Tial1	0	1.54612	0	0	0	0	0	0100000		X
10498367	3	59011818	2986	P2RY13	P2ry13	0	1.54565	0	0	0	0	0	0100000
10528864	5	28528986	43342	Cnpy1	Cnpy1	0	1.5425	0	0	0	0	0	0100000				X
10540493	6	108778646	30699	EDEM1	Edem1	0	1.5418	0	0	0	0	0	0100000									X
10429843	15	76063422	10442	PLEC	Parp10	0	1.53996	0	0	0	0	0	0100000
10580955	8	98280850	134			0	1.53925	0	0	0	0	0	0100000
10532741	5	114243738	6637	TMEM119	Tmem119	0	1.53924	0	0	0	0	0	0100000
10338796	unmapped					0	1.53452	0	0	0	0	0	0100000
10477250	2	152934244	42928	HCK	Hck	0	1.5342	0	0	0	0	0	0100000		X				X	X				X			X				X			X
10412218	13	113961816	54300	GZMK	Gzmk	0	1.53293	0	0	0	0	0	0100000
10457614	18	15551320	18171	AQP4	Aqp4	0	1.53257	0	0	0	0	0	0100000							X			X
10491597	3	36848808	173	KIAA1109		0	1.53102	0	0	0	0	0	0100000
10356423	1	89841696	63430	USP40	Usp40	0	1.53085	0	0	0	0	0	0100000
10531420	5	92788560	5951	CXCL11	Cxcl11	0	1.52895	0	0	0	0	0	0100000			X		X																X
10527638	5	150076634	23089	ALOX5AP	Alox5ap	0	1.52853	0	0	0	0	0	0100000										X
10339451	unmapped					0	1.5285	0	0	0	0	0	0100000
10399540	12	16995454	11418	PQLC3	Pqlc3	0	1.52798	0	0	0	0	0	0100000
10357115	1	113755394	6101	DSEL	Dsel	0	1.52472	0	0	0	0	0	0100000
10485405	2	102651298	90524	CD44	Cd44	0	1.52378	0	0	0	0	0	0100000		X					X														X
10366409	10	114822015	47812	ZFC3H1	Zfc3h1	0	1.52336	0	0	0	0	0	0100000													X
10561702	7	30006947	10565	KCNK6	Kcnk6	0	1.52222	0	0	0	0	0	0100000			X
10342586	unmapped					0	1.5221	0	0	0	0	0	0100000
10411595	13	100914018	270925	Naip2	Naip2	0	1.52185	0	0	0	0	0	0100000		X					X
10417411	14	7573933	134284	HN1L		0	1.52151	0	0	0	0	0	0100000
10430536	15	79358126	19045	DDX17	Ddx17	0	1.52092	0	0	0	0	0	0100000													X	X							X
10412345	13	117643720	170624	PARP8	Parp8	0	1.51923	0	0	0	0	0	0100000
10417239	unmapped			Gm16440		0	1.51484	0	0	0	0	0	0100000
10487321	2	126718975	39996	SPPL2A	Sppl2a	0	1.5145	0	0	0	0	0	0100000
10596492	9	106372684	6298	PARP3	Parp3	0	1.51356	0	0	0	0	0	0100000
10530467	5	72904540	10928	NFXL1	Nfxl1	0	1.51204	0	0	0	0	0	0100000
10531645	5	100463740	4441	HNRPDL	Hnrpdl	0	1.51142	0	0	0	0	0	0100000													X	X
10428837	15	58650877	155			0	1.51067	0	0	0	0	0	0100000
10503109	4	3866061	4612	CHCHD7	Chchd7	0	1.50991	0	0	0	0	0	0100000
10450374	17	35133669	4022		D17H6S56E-5	0	1.50973	0	0	0	0	0	0100000
10511588	4	11966792	48312	TMEM67	Tmem67	0	1.50814	0	0	0	0	0	0100000
10428513	15	47836187	326	CSMD3	Csmd3	0	1.50687	0	0	0	0	0	0100000
10341616	unmapped					0	1.50427	0	0	0	0	0	0100000
10504127	4	41774206	1131	CCL21	Ccl21b	0	0	0	0	0	0	1.63913	0000001	X	X	X		X
10504154	4	41985509	1131	CCL21	Ccl21b	0	0	0	0	0	0	1.63913	0000001	X	X	X		X
10504183	4	42625654	1131	CCL21	Ccl21b	0	0	0	0	0	0	1.63913	0000001	X	X	X		X
10512377	4	42786392	1131	CCL21	Ccl21b	0	0	0	0	0	0	1.63913	0000001	X	X	X		X
10339740	unmapped					0	0	0	0	0	1.5371	0	0000010
10340034	unmapped					0	0	0	0	1.96849	0	0	0000100
10359713	1	167104628	19823	SFT2D2	Sft2d2	0	0	0	0	0	0	1.52499	0000001
10372443	10	114515695	106383	TPH2	Tph2	0	0	0	0	0	-1.65874	0	00000-10
10382104	11	106362307	69	Snord104		0	0	0	0	0	-1.61392	0	00000-10
10421100	14	68737341	5720	NEFM	Nefm	0	0	0	0	0	0	-1.57528	000000-1
10441339	16	98288922	373	A630089N07Rik	5830428H23Rik	0	0	0	0	-2.2432	0	0	0000-100
10450367	17	35094024	1928	HSPA1A/HSPA1B	Hspa1b	0	0	0	0	0	1.6059	0	0000010		X
10598083	M	6870	68	Gm20142		0	0	0	0	0	1.86908	0	0000010
10422946	15	8918119	78965	RANBP3L	Ranbp3l	0	-1.50081	0	0	0	0	0	0-100000
10404404	13	31717648	5623	FOXF2	Foxf2	0	-1.50141	0	0	0	0	0	0-100000														X
10466925	19	29095322	27123	AK3	Ak3	0	-1.50322	0	0	0	0	0	0-100000				X						X
10448079	17	15703125	260			0	-1.50608	0	0	0	0	0	0-100000
10351971	1	176431685	320534	FMN2	Fmn2	0	-1.50753	0	0	0	0	0	0-100000		X
10472212	2	58999077	194188	PKP4	Pkp4	0	-1.50756	0	0	0	0	0	0-100000			X																		X
10543017	6	5433351	12958	PDK4	Pdk4	0	-1.50882	0	0	0	0	0	0-100000		X
10432556	15	99728718	269			0	-1.51061	0	0	0	0	0	0-100000
10363962	10	74429976	48679	GNAZ	Gnaz	0	-1.51281	0	0	0	0	0	0-100000
10405253	13	54472713	12565	CPLX2	Cplx2	0	-1.51358	0	0	0	0	0	0-100000			X
10545874	6	85767214	3752	Cml5	Cml5	0	-1.51637	0	0	0	0	0	0-100000
10341480	unmapped					0	-1.51924	0	0	0	0	0	0-100000
10557069	7	128177959	42390	METTL9	Mettl9	0	-1.52092	0	0	0	0	0	0-100000
10586722	9	68683148	2784	F830001A07Rik	F830001A07Rik	0	-1.52217	0	0	0	0	0	0-100000
10430956	15	82983925	18713	CYB5R3	Cyb5r3	0	-1.52457	0	0	0	0	0	0-100000
10576062	8	124254463	63713	JPH3	Jph3	0	-1.5254	0	0	0	0	0	0-100000			X
10377725	11	69830727	28307	DLG4	Dlg4	0	-1.52749	0	0	0	0	0	0-100000			X																		X
10346321	1	55283571	1969		Gm10561	0	-1.52771	0	0	0	0	0	0-100000
10591576	9	21604627	31460	DOCK6	Dock6	0	-1.52987	0	0	0	0	0	0-100000
10597470	9	114698463	54807	CMTM8	Cmtm8	0	-1.53039	0	0	0	0	0	0-100000
10368907	10	42281645	21793	NR2E1	Nr2e1	0	-1.53147	0	0	0	0	0	0-100000		X	X	X										X							X
10369783	10	67129183	246227	ZNF365	Zfp365	0	-1.53368	0	0	0	0	0	0-100000
10409021	13	47120546	18026	TPMT	Tpmt	0	-1.5337	0	0	0	0	0	0-100000
10445325	17	43938800	237665	Rcan2	Rcan2	0	-1.53751	0	0	0	0	0	0-100000				X
10366476	10	115712579	108424	PTPRB	Ptprb	0	-1.54015	0	0	0	0	0	0-100000																					X
10360227	1	174126859	10053	PEA15	Pea15a	0	-1.54106	0	0	0	0	0	0-100000		X
10465844	19	9186209	23847	ASRGL1	Asrgl1	0	-1.54247	0	0	0	0	0	0-100000
10393166	11	116031106	524868	ST6GALNAC2	St6galnac2	0	-1.54386	0	0	0	0	0	0-100000									X
10456699	18	74938866	26996	ACAA2	Acaa2	0	-1.54696	0	0	0	0	0	0-100000		X
10338195	unmapped					0	-1.54745	0	0	0	0	0	0-100000
10502205	3	130936342	38619	HADH	Hadh	0	-1.55007	0	0	0	0	0	0-100000			X																		X
10576854	8	4257658	1552	CTXN1	Ctxn1	0	-1.55458	0	0	0	0	0	0-100000				X
10354741	1	55227003	56623	RFTN2	Rftn2	0	-1.55741	0	0	0	0	0	0-100000
10435654	16	37868475	20468	LRRC58	Lrrc58	0	-1.55894	0	0	0	0	0	0-100000
10593316	9	49338736	269			0	-1.56201	0	0	0	0	0	0-100000
10499189	3	87054680	12835	Fcrls	Fcrls	0	-1.56374	0	0	0	0	0	0-100000
10542596	6	141472957	45284	SLCO1C1	Slco1c1	0	-1.56523	0	0	0	0	0	0-100000
10466800	19	24752751	183581	PGM5	Pgm5	0	-1.57159	0	0	0	0	0	0-100000
10477920	2	156601165	6229	MYL9	Myl9	0	-1.57282	0	0	0	0	0	0-100000
10414333	14	47502642	219256	SAMD4A	Samd4	0	-1.57585	0	0	0	0	0	0-100000												X			X
10481845	2	33585473	157993	FAM125B	Mvb12b	0	-1.58048	0	0	0	0	0	0-100000
10594965	9	73486859	133	UNC13C	Unc13c	0	-1.58098	0	0	0	0	0	0-100000			X
10427095	15	101932614	14216	TENC1	Tenc1	0	-1.58718	0	0	0	0	0	0-100000
10546538	6	95423006	245786	SUCLG2	Suclg2	0	-1.58744	0	0	0	0	0	0-100000
10509568	4	138011101	2957	CAMK2N1	Camk2n1	0	-1.59427	0	0	0	0	0	0-100000			X
10430851	15	82201902	8690	Cyp2d22	Cyp2d22	0	-1.59793	0	0	0	0	0	0-100000
10357698	1	134252892	34966	TMCC2	Tmcc2	0	-1.59831	0	0	0	0	0	0-100000
10552632	7	51568077	44620	SHANK1	Shank1	0	-1.60306	0	0	0	0	0	0-100000			X																		X
10340510	unmapped					0	-1.6031	0	0	0	0	0	0-100000
10471129	2	31101443	49551	NCS1	Ncs1	0	-1.62102	0	0	0	0	0	0-100000			X
10371025	10	80411369	66301	GNG7	Gng7	0	-1.62348	0	0	0	0	0	0-100000			X
10565910	7	107792410	18469	PLEKHB1	Plekhb1	0	-1.62435	0	0	0	0	0	0-100000																					X
10517587	4	137297648	54590	ALPL	Alpl	0	-1.63266	0	0	0	0	0	0-100000
10344725	1	9538161	29888	ADHFE1	Adhfe1	0	-1.63512	0	0	0	0	0	0-100000
10594967	9	73513345	128	UNC13C	Unc13c	0	-1.63812	0	0	0	0	0	0-100000			X
10535807	5	148373772	163815	FLT1	Flt1	0	-1.64149	0	0	0	0	0	0-100000																					X
10606369	X	104592534	6165	ITM2A	Itm2a	0	-1.64317	0	0	0	0	0	0-100000
10344837	1	10983874	305082	PREX2	Prex2	0	-1.64557	0	0	0	0	0	0-100000
10495206	3	107094210	20823	SLC16A4	Slc16a4	0	-1.65751	0	0	0	0	0	0-100000																					X
10356145	1	83009099	25924	Slc19a3	Slc19a3	0	-1.66239	0	0	0	0	0	0-100000
10404783	13	42396845	6514	EDN1	Edn1	0	-1.66581	0	0	0	0	0	0-100000		X	X											X							X
10408359	13	25343908	17913	NRSN1	Nrsn1	0	-1.66675	0	0	0	0	0	0-100000
10401841	12	91962992	13886	DIO2	Dio2	0	-1.66858	0	0	0	0	0	0-100000			X									X									X
10377982	11	70543641	285	KIF1C	Kif1c	0	-1.67067	0	0	0	0	0	0-100000
10489569	2	164665018	18190	PLTP	Pltp	0	-1.6711	0	0	0	0	0	0-100000
10497045	3	155177540	729			0	-1.67198	0	0	0	0	0	0-100000
10538408	6	54631726	22119	C7orf41	2410066E13Rik	0	-1.67244	0	0	0	0	0	0-100000
10340241	unmapped					0	-1.67414	0	0	0	0	0	0-100000
10517600	4	137869324	12865	PINK1	Pink1	0	-1.68494	0	0	0	0	0	0-100000		X	X
10471833	2	38206828	18420	LHX2	Lhx2	0	-1.69161	0	0	0	0	0	0-100000				X										X
10442887	17	25953360	4840	FBXL16	Fbxl16	0	-1.69862	0	0	0	0	0	0-100000
10533345	5	122017696	26137	ALDH2	Aldh2	0	-1.70063	0	0	0	0	0	0-100000		X	X
10358668	1	152706269	122	HMCN1	Hmcn1	0	-1.70351	0	0	0	0	0	0-100000
10561008	7	26066459	196185	CEACAM1	Ceacam1	0	-1.70708	0	0	0	0	0	0-100000																		X			X
10595094	9	76949892	245755	MLIP	Mlip	0	-1.71233	0	0	0	0	0	0-100000
10447317	17	87153242	77910	EPAS1	Epas1	0	-1.71748	0	0	0	0	0	0-100000														X							X
10544114	6	38647876	178076	HIPK2	Hipk2	0	-1.72057	0	0	0	0	0	0-100000		X	X											X				X			X
10358633	1	152589394	95	HMCN1	Hmcn1	0	-1.72202	0	0	0	0	0	0-100000
10454192	18	20823781	9041	TTR	Ttr	0	-1.72225	0	0	0	0	0	0-100000										X											X
10537712	6	42195934	4513	GSTK1	Gstk1	0	-1.74017	0	0	0	0	0	0-100000																					X
10472860	2	71819272	276254	RAPGEF4	Rapgef4	0	-1.81743	0	0	0	0	0	0-100000			X
10461115	19	8665779	20545	SLC22A8	Slc22a8	0	-1.83046	0	0	0	0	0	0-100000
10561212	7	28090161	32550	LTBP4	Ltbp4	0	-1.83957	0	0	0	0	0	0-100000			X
10496077	3	130320493	18175	AGXT2L1	Agxt2l1	0	-1.8462	0	0	0	0	0	0-100000
10351455	1	171585632	40312	RGS5	Rgs5	0	-1.89276	0	0	0	0	0	0-100000
10541075	6	117118581	94864	Cxcl12	Cxcl12	0	-1.94606	0	0	0	0	0	0-100000		X	X	X	X
10496359	3	137004066	91083	EMCN	Emcn	0	-1.96725	0	0	0	0	0	0-100000
10607497	X	153450772	1154	SUCLG2	Suclg2	0	-1.6737	0	-1.50661	0	0	0	0-10-1000
10414093	14	35123937	34156	GLUD1	Glud1	0	-1.52362	0	-1.50774	0	0	0	0-10-1000			X																		X
10467979	19	44468945	13212	SCD	Scd1	0	-1.61679	0	-1.50802	0	0	0	0-10-1000
10464391	19	59532862	6985	EMX2	Emx2	0	-1.72761	0	-1.51317	0	0	0	0-10-1000				X										X
10469906	2	24909899	8502	NELF	Nsmf	0	-1.58052	0	-1.52219	0	0	0	0-10-1000		X	X
10581505	8	109451669	644	RPL10	Rpl10	0	0	0	-1.52264	0	0	0	000-1000															X					X
10539894	6	88674478	103873	MGLL	Mgll	0	-1.7056	0	-1.52327	0	0	0	0-10-1000			X
10517996	4	141181650	38392	PLEKHM2	Plekhm2	0	-1.5561	0	-1.52685	0	0	0	0-10-1000
10404059	13	23830676	1560	HIST1H1C	Hist1h1c	0	0	0	-1.53063	0	0	0	000-1000
10594948	9	73328683	97620	UNC13C	Unc13c	0	-1.76141	0	-1.53162	0	0	0	0-10-1000			X
10425757	15	82176476	3019	C22orf32	1500032L24Rik	0	0	0	-1.53475	0	0	0	000-1000
10417561	14	9128788	21291	FAM107A	Fam107a	0	-1.82093	0	-1.54584	0	0	0	0-10-1000
10461898	19	17468573	7266	RFK	Rfk	0	0	0	-1.5511	0	0	0	000-1000
10495243	3	107698757	2847	GSTM3	Gstm5	0	-1.80721	0	-1.55178	0	0	0	0-10-1000
10596379	9	105462448	644	RPL10	Rpl10	0	0	0	-1.55181	0	0	0	000-1000															X					X
10348194	1	89160938	46478	EFHD1	Efhd1	0	-1.88682	0	-1.55193	0	0	0	0-10-1000
10375679	11	49944875	41404	TBC1D9B	Tbc1d9b	0	-1.70906	0	-1.56859	0	0	0	0-10-1000
10379677	11	83222819	11721	RASL10B	Rasl10b	0	-1.60878	0	-1.56995	0	0	0	0-10-1000			X
10471464	2	32455229	21097	ST6GALNAC6	St6galnac6	0	-1.57991	0	-1.57202	0	0	0	0-10-1000
10418171	14	26531135	139200	ZCCHC24	Zcchc24	0	-1.87907	0	-1.57596	0	0	0	0-10-1000
10579500	8	73980604	6941	ABHD8	Abhd8	0	-1.5127	0	-1.57661	0	0	0	0-10-1000
10359113	1	157923096	212060	FAM163A	Fam163a	0	-1.61695	0	-1.58236	0	0	0	0-10-1000
10553917	7	71646592	252172	APBA2	Apba2	0	-1.73064	0	-1.58248	0	0	0	0-10-1000			X
10467206	19	36806221	4922	PPP1R3C	Ppp1r3c	0	-1.57715	0	-1.59119	0	0	0	0-10-1000
10362511	10	34618062	564	Gstm3		0	-2.01818	0	-1.59216	0	0	0	0-10-1000
10541114	6	118030392	9456	RASGEF1A	Rasgef1a	0	-1.68617	0	-1.59704	0	0	0	0-10-1000
10343251	unmapped					0	-1.94139	0	-1.59788	0	0	0	0-10-1000
10462507	19	32670349	71328	PAPSS2	Papss2	0	-2.10409	0	-1.59814	0	0	0	0-10-1000
10477644	2	155207592	7991	TP53INP2	Trp53inp2	0	-1.65191	0	-1.60077	0	0	0	0-10-1000														X
10373113	10	126662752	207476	KIF5A	Kif5a	0	-1.77102	0	-1.6029	0	0	0	0-10-1000	X		X
10452257	17	57183134	16152	SLC25A23	Slc25a23	0	-1.64136	0	-1.60646	0	0	0	0-10-1000
10376596	11	60230805	27974	GID4	Gid4	0	-1.89087	0	-1.60861	0	0	0	0-10-1000
10424340	15	58765365	5679	NDUFB9	Ndufb9	0	-1.72899	0	-1.61198	0	0	0	0-10-1000
10340684	unmapped					0	0	0	-1.62858	0	0	0	000-1000
10339127	unmapped					0	-1.57962	0	-1.62924	0	0	0	0-10-1000
10593723	9	54452697	56995	ACSBG1	Acsbg1	0	-1.67502	0	-1.63065	0	0	0	0-10-1000
10461439	19	10257411	13953	FADS1	Fads1	0	-1.54623	0	-1.63838	0	0	0	0-10-1000			X
10409222	13	51526410	136393	SHC3	Shc3	0	-1.7984	0	-1.64121	0	0	0	0-10-1000			X	X
10442069	17	17539636	56715	LIX1	Lix1	0	-1.93406	0	-1.64695	0	0	0	0-10-1000
10594971	9	73517299	69	UNC13C	Unc13c	0	-1.94379	0	-1.66441	0	0	0	0-10-1000			X
10581495	8	109096828	532	RPLP1	Rplp1	0	-1.56691	0	-1.66633	0	0	0	0-10-1000															X					X	X
10430804	15	81822953	23638	DESI1	Desi1	0	-1.58149	0	-1.67207	0	0	0	0-10-1000
10342702	unmapped					0	-1.57831	0	-1.67558	0	0	0	0-10-1000
10342294	unmapped					0	-1.61783	0	-1.67593	0	0	0	0-10-1000
10545812	6	85163048	120365	SFXN5	Sfxn5	0	-1.92974	0	-1.67892	0	0	0	0-10-1000
10415021	14	54873863	14977	ABHD4	Abhd4	0	-1.54633	0	-1.69559	0	0	0	0-10-1000
10428081	15	34413776	11169	HRSP12	Hrsp12	0	-1.86493	0	-1.73922	0	0	0	0-10-1000												X
10547022	6	115195634	6233	TIMP4	Timp4	0	-1.69613	0	-1.74392	0	0	0	0-10-1000				X
10507826	4	122860747	11195	HPCAL4	Hpcal4	0	-1.93457	0	-1.7844	0	0	0	0-10-1000				X
10575497	8	113245384	19916	MTSS1L	Mtss1l	0	-1.98252	0	-1.79795	0	0	0	0-10-1000
10423821	15	38765446	19014	BAALC	Baalc	0	-1.8738	0	-1.81847	0	0	0	0-10-1000
10432278	15	98634213	4018	DDN	Ddn	0	-1.86588	0	-1.83056	0	0	0	0-10-1000
10499854	3	90314956	3358	S100A1	S100a1	0	-1.80153	0	-1.85122	0	0	0	0-10-1000														X
10541268	6	120734473	9712	SLC25A18	Slc25a18	0	-2.06306	0	-1.91074	0	0	0	0-10-1000
10496727	3	145421691	135550	DDAH1	Ddah1	0	-1.99632	0	-1.92543	0	0	0	0-10-1000
10501229	3	107815173	5718	GSTM5	Gstm1	0	-2.50488	0	-1.95115	0	0	0	0-10-1000
10598057	M	9808	67			0	-3.20913	0	-4.1827	0	0	0	0-10-1000
10598041	M	7700	64			0	-3.70248	0	-5.25761	0	0	0	0-10-1000
10571865	8	59934720	21662	SCRG1	Scrg1	0	-2.35077	-1.66637	-2.37154	0	0	1.99786	0-1-1-1001
10341882	unmapped					0	-2.55676	-2.03852	0	0	0	0	0-1-10000
